# Supplementary material for: The Association between Sugar-Sweetened Beverages and Male Pattern Hair Loss in Young Men
Source: Nutrients. 2023 Jan 1;15(1):214. doi: 10.3390/nu15010214 (PMC9824121; doi:10.3390/nu15010214)
Supplement: Supplementary file 1 [file nutrients-15-00214-s001.zip]

Archive with 1 entries (1 files):
- nutrients-2100692-supplementary.pdf
